# Supplementary material for: Outcomes of thromboprophylaxis with enoxaparin vs. unfractionated heparin in medical inpatients
Source: Thromb J. 2006 Sep 27;4:17. doi: 10.1186/1477-9560-4-17 (PMC1624807; doi:10.1186/1477-9560-4-17)
Supplement: Additional File 1 — Appendix. Included diseases and corresponding ICD-9 CM codes. [file 1477-9560-4-17-S1.xls]

## Sheet: Surgical proc
Appendix. Excluded surgical procedures and corresponding ICD-9-CM codes
ICD–9–CM Procedure Code		Surgical Procedure
01.0 – 02.9		Operations on skull, brain and cerebral meninges
		Excluding:
			01.1 Diagnostic procedures on skull, brain, and cerebral meninges
03.0 – 03.9		Operations on spinal cord and spinal canal structures
		Excluding:
			03.3 Diagnostic procedures on spinal cord and spinal canal structures
			03.90 Insertion of catheter for infusion of therapeutic or palliative substances
			03.91 Injection of anesthetic into spinal canal for analgesia
			03.92 Injection of other agent into spinal canal
04.0 – 04.9		Operations on cranial and peripheral nerves
		Excluding:
			04.1 Diagnostic procedures on peripheral nervous system
05.0 – 05.9		Operations on sympathetic nerves or ganglia
		Excluding:
			05.1 Diagnostic procedures on sympathetic nerves or ganglia
06.0 – 07.9		Operations on endocrine glands
		Excluding:
			06.1 Diagnostic procedures on thyroid and parathyroid glands
			07.1 Diagnostic procedures on adrenal glands, pituitary gland, pineal gland, and thymus
08.0 – 08.9		Operations on eyelids
		Excluding:
			08.1 Diagnostic procedures on eyelid
Appendix. Excluded s+A116urgical procedures and corresponding ICD-9-CM codes (cont.)
ICD–9–CM Procedure Code		Surgical Procedure
09.0 – 09.9		Operations on lacrimal system
		Excluding:
			09.1 Diagnostic procedures on lacrimal system
10.0 – 10.9		Operations on conjunctiva
		Excluding:
			10.2 Diagnostic procedures on conjunctiva
11.0 – 11.9		Operations on cornea
		Excluding:
			11.2 Diagnostic procedures on cornea
12.0 – 12.9		Operations on iris, ciliary body, sclera, and anterior chamber
		Excluding:
			12.2 Diagnostic procedures on iris, ciliary body, sclera, and anterior chamber
13.0 – 13.9		Operations on lens
14.0 – 14.9		Operations on retina, choroid, vitreous, and posterior chamber
		Excluding:
			14.1 Diagnostic procedures on retina, choroid, vitreous, and posterior chamber
15.0 – 15.9		Operations on extraocular muscles
		Excluding:
			15.0 Diagnostic procedures on extraocular muscles or tendons
16.0 – 16.9		Operations on orbit and eyeball
		Excluding:
			16.2 Diagnostic procedures on orbit and eyeball
Appendix. Excluded surgical procedures and corresponding ICD-9-CM codes (cont.)
ICD–9–CM Procedure Code		Surgical Procedure
18.0 – 18.9		Operations on external ear
		Excluding:
			18.1 Diagnostic procedures on external ear
19.0 – 19.9		Reconstructive operations on middle ear
20.0 – 20.9		Other operations on middle and inner ear
		Excluding:
			20.3 Diagnostic procedures on middle and inner ear
21.0 – 21.9		Operations on nose
		Excluding:
			21.2 Diagnostic procedures on nose
22.0 – 22.9		Operations on nasal sinuses
		Excluding:
			22.1 Diagnostic procedures on nasal sinus
23.0 – 23.9		Removal and restoration of teeth
24.0 – 24.9		Other operations on teeth, gums, and alveoli
		Excluding:
			24.1 Diagnostic procedures on teeth, gums, and alveoli
25.0 – 25.9		Operations on tongue
		Excluding:
			25.0 Diagnostic procedures on tongue
26.0 – 26.9		Operations on salivary glands and ducts
		Excluding:
			26.1 Diagnostic procedures on salivary glands and ducts
Appendix. Excluded surgical procedures and corresponding ICD-9-CM codes (cont.)
ICD–9–CM Procedure Code		Surgical Procedure
27.0 – 27.9		Other operations on mouth and face
		Excluding:
			27.2 Diagnostic procedures on oral cavity
28.0 – 28.9		Operations on tonsils and adenoids
		Excluding:
			28.1 Diagnostic procedures on tonsils and adenoids
29.0 – 29.9		Operations on pharynx
		Excluding:
			29.1 Diagnostic procedures on pharynx
30.0 – 31.9		Operations on larynx and trachea
		Excluding:
			31.0 Injection of larynx
			31.4 Diagnostic procedures on larynx and trachea
32.0 – 33.9		Operations on lung and bronchus
		Excluding:
			33.2 Diagnostic procedures on lung and bronchus
34.0 – 34.9		Operations on chest wall, pleura, mediastinum, and diaphragm
		Excluding:
			34.2 Diagnostic procedures on chest wall, pleura, mediastinum, and diaphragm
35.0 – 37.9		Operations on heart, valves, septa of heart, vessels and pericardium
		Excluding:
			37.2 Diagnostic procedures on heart and pericardium
Appendix. Excluded surgical procedures and corresponding ICD-9-CM codes (cont.)
ICD–9–CM Procedure Code		Surgical Procedure
38.0 – 39.9		Operations on blood vessels
		Excluding:
			38.2 Diagnostic procedures on blood vessels
			38.9 Puncture of vessel
			39.9 Other operations on vessels
40.0 – 40.9		Operations on lymphatic system
		Excluding:
			40.1 Diagnostic procedures on lymphatic structures
41.0 – 41.9		Operations on bone marrow and spleen
		Excluding:
			41.3 Diagnostic procedures on bone marrow and spleen
42.0 – 42.9		Operations on esophagus
		Excluding:
			42.2 Diagnostic procedures on esophagus
43.0 – 44.9		Operations on stomach
		Excluding:
			44.1 Diagnostic procedures on stomach
45.0 – 46.9		Operations on intestine
		Excluding:
			45.1 Diagnostic procedures on small intestine
			45.2 Diagnostic procedures on large intestine
47.0 – 47.9		Operations on appendix
Appendix. Excluded surgical procedures and corresponding ICD-9-CM codes (cont.)
ICD–9–CM Procedure Code		Surgical Procedure
48.0 – 48.9		Operations on rectum, rectosigmoid and perirectal tissue
		Excluding:
			48.2 Diagnostic procedures on rectum, rectosigmoid and perirectal tissue
49.0 – 49.9		Operations on anus
		Excluding:
			49.2 Diagnostic procedures on anus and perianal tissue
50.0 – 50.9		Operations on liver
		Excluding:
			50.1 Diagnostic procedures on liver
51.0 – 51.9		Operations on gallbladder and biliary tract
		Excluding:
			51.1 Diagnostic procedures on biliary tract
52.0 – 52.9		Operations on pancreas
		Excluding:
			52.1 Diagnostic procedures on pancreas
53.0 – 53.9		Repair of hernia
54.0 – 54.9		Other operations on abdominal region
		Excluding:
			54.2 Diagnostic procedures of abdominal region
			54.98 Peritoneal dialysis
55.0 – 55.9		Operations on kidney
		Excluding:
			55.2 Diagnostic procedures on kidney
Appendix. Excluded surgical procedures and corresponding ICD-9-CM codes (cont.)
ICD–9–CM Procedure Code		Surgical Procedure
56.0 – 56.9		Operations on ureter
		Excluding:
			56.3 Diagnostic procedures on ureter
57.0 – 57.9		Operations on urinary bladder
		Excluding:
			57.3 Diagnostic procedures on bladder
58.0 – 58.9		Operations on urethra
		Excluding:
			58.2 Diagnostic procedures on urethra
59.0 – 59.9		Other operations on urinary tract
		Excluding:
			59.2 Diagnostic procedures on perirenal and perivesical tissue
60.0 – 64.9		Operations on male genital organs
		Excluding:
			60.1 Diagnostic procedures on prostate and seminal vesicles
			61.1 Diagnostic procedures on scrotum and tunica vaginalis
			62.1 Diagnostic procedures on testes
			63.0 Diagnostic procedures on spermatic cord, epididymis, and vas deferens
			64.1 Diagnostic procedures on the penis
Appendix. Excluded surgical procedures and corresponding ICD-9-CM codes (cont.)
ICD–9–CM Procedure Code		Surgical Procedure
65.0 – 71.9		Operations on female genital organs
		Excluding:
			65.1 Diagnostic procedures on ovaries
			66.1 Diagnostic procedures on fallopian tubes
			67.1 Diagnostic procedures on cervix
			68.1 Diagnostic procedures on uterus and supporting structures
			69.09 Diagnostic dilation and curettage
			70.2 Diagnostic procedures on vagina and cul-de-sac
			71.1 Diagnostic procedures on vulva
76.0 – 84.9		Operations on the muskuloskeletal system
		Excluding:
			76.1 Diagnostic procedures on facial bones and joints
			78.8 Diagnostic procedures on bone, not elsewhere classified
			80.3 Biopsy of joint structure
			81.98 Other diagnostic procedures on joint structures
			83.2 Diagnostic procedures on muscle, tendon, fascia, and bursa
85.0 – 85.9		Operations on the breast
		Excluding:
			85.1 Diagnostic procedures on breast
86.0 – 86.9		Operations on skin and subcutaneous tissue
		Excluding:
			86.1 Diagnostic procedures on skin and subcutaneous tissue

## Sheet: Included Diseases
Appendix. Included diseases and corresponding ICD-9-CM codes
ICD–9–CM Diagnosis Code		Disease
Respiratory disorders
460		Acute nasopharyngitis
461		Acute sinusitis
462		Acute pharyngitis
463		Acute tonsillitis
464		Acute laryngitis and tracheitis
465		Acute upper respiratory infections of multiple or unspecified sites
466		Acute bronchitis and bronchiolitis
470		Deviated nasal septum
471		Nasal polyps
472		Chronic pharyngitis and nasopharyngitis
473		Chronic sinusitis
474		Chronic disease of tonsils and adenoids
475		Peritonsillar abscess
476		Chronic laryngitis and laryngotracheitis
477		Allergic rhinitis
478		Other diseases of upper respiratory tract
480		Viral pneumonia
481		Pneumococcal pneumonia
482		Other bacterial pneumonia
483		Pneumonia due to other specified bacteria
484		Pneumonia due to other specified organism
485		Bronchopneumonia, organism unspecified
Appendix. Included diseases and corresponding ICD-9-CM codes
ICD–9–CM Diagnosis Code		Disease
Respiratory disorders, cont.
486		Pneumonia, organism unspecified
487		Influenza
490		Bronchitis, not specified as acute or chronic
491		Chronic bronchitis
492		Emphysema
493		Asthma
494		Bronchiectasis
495		Extrinsic allergic alveolitis
496		Chronic airway obstruction, not elsewhere classified
500		Coal workers' pneumoconiosis
501		Asbestosis
502		Pneumoconiosis due to other silica or silicates
503		Pneumoconiosis due to other inorganic dust
504		Pneumonopathy due to inhalation of other dust
505		Pneumoconiosis, unspecified
506		Respiratory conditions due to chemical fumes and vapors
507		Pneumonitis due to solids and liquids
508		Respiratory conditions due to other and unspecified external agents
510		Empyema
511		Pleurisy
512		Pneumothorax
513		Abscess of lung and mediastinum
Appendix. Included diseases and corresponding ICD-9-CM codes
ICD–9–CM Diagnosis Code		Disease
Respiratory disorders, cont.
514		Pulmonary congestion and hypostasis
515		Postinflammatory pulmonary fibrosis
516		Other alveolar and parietoalveolar pneumonopathy
517		Lung involvement in conditions classified elsewhere
518		Other diseases of lung
519		Other diseases of respiratory system
748		Congenital anomalies of respiratory system
786		Symptoms involving respiratory system and other chest symptoms
996.84		Complications of transplanted organ, lung
997.3		Respiratory complications
Circulatory disorders
390		Rheumatic fever without mention of heart involvement
391		Rheumatic fever with heart involvement
392		Rheumatic chorea
393		Chronic rheumatic pericarditis
394		Diseases of mitral valve
395		Diseases of aortic valve
396		Diseases of mitral and aortic valves
397		Diseases of other endocardial structures
398		Other rheumatic heart disease
410		Acute myocardial infarction
411		Other acute and subacute forms of ischemic heart disease
Appendix. Included diseases and corresponding ICD-9-CM codes
ICD–9–CM Diagnosis Code		Disease
Circulatory disorders, cont.
412		Old myocardial infarction
413		Angina pectoris
414		Other forms of chronic ischemic heart disease
415		Acute pulmonary heart disease
416		Chronic pulmonary heart disease
417		Other diseases of pulmonary circulation
420		Acute pericarditis
421		Acute and subacute endocarditis
422		Acute myocarditis
423		Other diseases of pericardium
424		Other diseases of endocardium
425		Cardiomyopathy
426		Conduction disorders
427		Cardiac dysrhythmias
428		Heart failure
429		Ill-defined descriptions and complications of heart disease
430		Subarachnoid hemorrhage
431		Intracerebral hemorrhage
432		Other and unspecified intracranial hemorrhage
433		Occlusion and stenosis of precerebral arteries
434		Occlusion of cerebral arteries
435		Transient cerebral ischemia
Appendix. Included diseases and corresponding ICD-9-CM codes
ICD–9–CM Diagnosis Code		Disease
Circulatory disorders, cont.
436		Acute, but ill-defined, cerebrovascular disease
437		Other and ill-defined cerebrovascular disease
438		Late effects of cerebrovascular disease
440		Atherosclerosis
441		Aortic aneurysm and dissection
442		Other aneurysm
443		Other peripheral vascular disease
444		Arterial embolism and thrombosis
446		Polyarteritis nodosa and allied conditions
447		Other disorders of arteries and arterioles
448		Disease of capillaries
451		Phlebitis and thrombophlebitis
452		Portal vein thrombosis
453		Other venous embolism and thrombosis
454		Varicose veins of lower extremities
455		Hemorrhoids
456		Varicose veins of other sites
457		Noninfectious disorders of lymphatic channels
458		Hypotension
459		Other disorders of circulatory system
997.1		Cardiac complications
997.2		Peripheral vascular complications
Appendix. Included diseases and corresponding ICD-9-CM codes
ICD–9–CM Diagnosis Code		Disease
Infectious diseases
001		Cholera
002		Typhoid and paratyphoid fevers
003		Other salmonella infections
004		Shigellosis
005		Other food poisoning (bacterial)
006		Amebiasis
007		Other protozoal intestinal diseases
008		Intestinal infections due to other organisms
009		Ill-defined intestinal infections
010		Primary tuberculous infection
011		Pulmonary tuberculosis
012		Other respiratory tuberculosis
013		Tuberculosis of meninges and central nervous system
014		Tuberculosis of intestines, peritoneum, and mesenteric glands
015		Tuberculosis of bones and joints
016		Tuberculosis of genitourinary system
017		Tuberculosis of other organs
018		Miliary tuberculosis
020		Plague
021		Tularemia
022		Anthrax
023		Brucellosis
Appendix. Included diseases and corresponding ICD-9-CM codes
ICD–9–CM Diagnosis Code		Disease
Infectious diseases, cont.
024		Glanders
025		Melioidosis
026		Rat-bite fever
027		Other zoonotic bacterial diseases
030		Leprosy
031		Diseases due to other mycobacteria
032		Diphtheria
033		Whooping cough
034		Streptococcal sore throat and scarlet fever
035		Erysipelas
036		Meningococcal infection
037		Tetanus
038		Septicemia
039		Actinomycotic infections
040		Other bacterial diseases
041		Bacterial infection in conditions classified elsewhere and of unspecified site
057		Other viral exanthemata
060		Yellow fever
061		Dengue
062		Mosquito-borne viral encephalitis
063		Tick-borne viral encephalitis
064		Viral encephalitis transmitted by other and unspecified arthropods
Appendix. Included diseases and corresponding ICD-9-CM codes
ICD–9–CM Diagnosis Code		Disease
Infectious diseases, cont.
065		Arthropod-borne hemorrhagic fever
066		Other arthropod-borne viral diseases
070		Viral hepatitis
071		Rabies
072		Mumps
073		Ornithosis
074		Specific diseases due to coxsackie virus
075		Infectious mononucleosis
076		Trachoma
077		Other diseases of conjunctiva due to viruses and chlamydiae
078		Other diseases due to viruses and chlamydiae
079		Viral and chlamydial infection in conditions classified elsewhere and of unspecified site
080		Louse-borne (epidemic) typhus
081		Other typhus
082		Tick-borne rickettsioses
083		Other rickettsioses
084		Malaria
085		Leishmaniasis
086		Trypanosomiasis
087		Relapsing fever
088		Other arthropod-borne diseases
090		Congenital syphilis
Appendix. Included diseases and corresponding ICD-9-CM codes
ICD–9–CM Diagnosis Code		Disease
Infectious diseases, cont.
091		Early syphilis, symptomatic
092		Early syphilis, latent
093		Cardiovascular syphilis
094		Neurosyphilis
095		Other forms of late syphilis, with symptoms
096		Late syphilis, latent
097		Other and unspecified syphilis
098		Gonococcal infections
099		Other venereal diseases
100		Leptospirosis
101		Vincent's angina
102		Yaws
103		Pinta
104		Other spirochetal infection
110		Dermatophytosis
111		Dermatomycosis, other and unspecified
112		Candidiasis
114		Coccidioidomycosis
115		Histoplasmosis
116		Blastomycotic infection
117		Other mycoses
118		Opportunistic mycoses
Appendix. Included diseases and corresponding ICD-9-CM codes
ICD–9–CM Diagnosis Code		Disease
Infectious diseases, cont.
120		Schistosomiasis (bilharziasis)
121		Other trematode infections
122		Echinococcosis
123		Other cestode infection
124		Trichinosis
125		Filarial infection and dracontiasis
126		Ancylostomiasis and necatoriasis
127		Other intestinal helminthiases
128		Other and unspecified helminthiases
129		Intestinal parasitism, unspecified
130		Toxoplasmosis
131		Trichomoniasis
132		Pediculosis and phthirus infestation
133		Acariasis
134		Other infestation
135		Sarcoidosis
136		Other and unspecified infectious and parasitic diseases
137		Late effects of tuberculosis
138		Late effects of acute poliomyelitis
139		Late effects of other infectious and parasitic diseases
680		Carbuncle and furuncle
681		Cellulitis and abscess of finger and toe
Appendix. Included diseases and corresponding ICD-9-CM codes
ICD–9–CM Diagnosis Code		Disease
Infectious diseases, cont.
682		Other cellulitis and abscess
683		Acute lymphadenitis
684		Impetigo
685		Pilonidal cyst
686		Other local infections of skin and subcutaneous tissue
730		Osteomyelitis, periostitis, and other infections involving bone
996.6		Infection and inflammatory reaction due to internal prosthetic device, implant, and graft
997.62		Infection and inflammatory reaction due to vasclular device, implant and graft
998.3		Disruption of operation wound
998.5		Postoperative infection
999.3		Other infection
Neoplasms
140		Malignant neoplasm of lip
141		Malignant neoplasm of tongue
142		Malignant neoplasm of major salivary glands
143		Malignant neoplasm of gum
144		Malignant neoplasm of floor of mouth
145		Malignant neoplasm of other and unspecified parts of mouth
146		Malignant neoplasm of oropharynx
147		Malignant neoplasm of nasopharynx
148		Malignant neoplasm of hypopharynx
149		Malignant neoplasm of other and ill-defined sites within the lip, oral cavity, and pharynx
Appendix. Included diseases and corresponding ICD-9-CM codes
ICD–9–CM Diagnosis Code		Disease
Neoplasms, cont.
150		Malignant neoplasm of esophagus
151		Malignant neoplasm of stomach
152		Malignant neoplasm of small intestine, including duodenum
153		Malignant neoplasm of colon
154		Malignant neoplasm of rectum, rectosigmoid junction, and anus
155		Malignant neoplasm of liver and intrahepatic bile ducts
156		Malignant neoplasm of gallbladder and extrahepatic bile ducts
157		Malignant neoplasm of pancreas
158		Malignant neoplasm of retroperitoneum and peritoneum
159		Malignant neoplasm of other and ill-defined sites within the digestive organs and peritoneum
160		Malignant neoplasm of nasal cavities, middle ear, and accessory sinuses
161		Malignant neoplasm of larynx
162		Malignant neoplasm of trachea, bronchus, and lung
163		Malignant neoplasm of pleura
164		Malignant neoplasm of thymus, heart, and mediastinum
165		Malignant neoplasm of other and ill-defined sites w/ in respiratory system and intrathoracic organs
170		Malignant neoplasm of bone and articular cartilage
171		Malignant neoplasm of connective and other soft tissue
172		Malignant melanoma of skin
173		Other malignant neoplasm of skin
174		Malignant neoplasm of female breast
175		Malignant neoplasm of male breast
Appendix. Included diseases and corresponding ICD-9-CM codes
ICD–9–CM Diagnosis Code		Disease
Neoplasms, cont.
176		Kaposi's sarcoma
179		Malignant neoplasm of uterus, part unspecified
180		Malignant neoplasm of cervix uteri
181		Malignant neoplasm of placenta
182		Malignant neoplasm of body of uterus
183		Malignant neoplasm of ovary and other uterine adnexa
184		Malignant neoplasm of other and unspecified female genital organs
185		Malignant neoplasm of prostate
186		Malignant neoplasm of testis
187		Malignant neoplasm of penis and other male genital organs
188		Malignant neoplasm of bladder
189		Malignant neoplasm of kidney and other and unspecified urinary organs
190		Malignant neoplasm of eye
191		Malignant neoplasm of brain
192		Malignant neoplasm of other and unspecified parts of nervous system
193		Malignant neoplasm of thyroid gland
194		Malignant neoplasm of other endocrine glands and related structures
195		Malignant neoplasm of other and ill-defined sites
196		Secondary and unspecified malignant neoplasm of lymph nodes
197		Secondary malignant neoplasm of respiratory and digestive systems
198		Secondary malignant neoplasm of other specified sites
199		Malignant neoplasm without specification of site
Appendix. Included diseases and corresponding ICD-9-CM codes
ICD–9–CM Diagnosis Code		Disease
Neoplasms, cont.
200		Lymphosarcoma and reticulosarcoma
201		Hodgkin's disease
202		Other malignant neoplasms of lymphoid and histiocytic tissue
203		Multiple myeloma and immunoproliferative neoplasms
204		Lymphoid leukemia
205		Myeloid leukemia
206		Monocytic leukemia
207		Other specified leukemia
208		Leukemia of unspecified cell type
210		Benign neoplasm of lip, oral cavity, and pharynx
211		Benign neoplasm of other parts of digestive system
212		Benign neoplasm of respiratory and intrathoracic organs
213		Benign neoplasm of bone and articular cartilage
214		Lipoma
215		Other benign neoplasm of connective and other soft tissue
216		Benign neoplasm of skin
217		Benign neoplasm of breast
218		Uterine leiomyoma
219		Other benign neoplasm of uterus
220		Benign neoplasm of ovary
221		Benign neoplasm of other female genital organs
222		Benign neoplasm of male genital organs
Appendix. Included diseases and corresponding ICD-9-CM codes
ICD–9–CM Diagnosis Code		Disease
Neoplasms, cont.
223		Benign neoplasm of kidney and other urinary organs
224		Benign neoplasm of eye
225		Benign neoplasm of brain and other parts of nervous system
226		Benign neoplasm of thyroid glands
227		Benign neoplasm of other endocrine glands and related structures
228		Hemangioma and lymphangioma, any site
229		Benign neoplasm of other and unspecified sites
230		Carcinoma in situ of digestive organs
231		Carcinoma in situ of respiratory system
232		Carcinoma in situ of skin
233		Carcinoma in situ of breast and genitourinary system
234		Carcinoma in situ of other and unspecified sites
235		Neoplasm of uncertain behavior of digestive and respiratory systems
236		Neoplasm of uncertain behavior of genitourinary organs
237		Neoplasm of uncertain behavior of endocrine glands and nervous system
238		Neoplasm of uncertain behavior of other and unspecified sites and tissues
239		Neoplasms of unspecified nature

## Sheet: Excluded Diseases
Appendix. Excluded diseases and corresponding ICD-9-CM codes
ICD–9–CM Diagnosis Code		Disease
Ulcer
530.2	Ulcer of esophagus
531.0	Gastric ulcer, acute with hemorrhage
531.1	Acute with perforation
531.2	Acute with hemorrhage and perforation
531.3	Acute without mention of hemorrhage and perforation
532.0	Duodenal ulcer, acute with hemorrhage
532.1	Acute with perforation
532.2	Acute with hemorrhage and perforation
532.3	Acute without mention of hemorrhage and perforation
533.0	Peptic ulcer, acute with hemorrhage
533.1	Acute with perforation
533.2	Acute with hemorrhage and perforation
533.3	Acute without mention of hemorrhage and perforation
534.0	Gastrojejunal ulcer, acute with hemorrhage
534.1	Acute with perforation
534.2	Acute with hemorrhage and perforation
534.3	Acute without mention of hemorrhage and perforation
Malignant hypertension
401.0	Essential hypertension malignant
402.0	Hypertensive heart disease, malignant
403.0	Hypertensive renal disease, malignant
404.0	Hypertensive heart and renal disease, malignant
Appendix. Excluded diseases and corresponding ICD-9-CM codes
ICD–9–CM Diagnosis Code		Disease
Blood diseases
280		Iron deficiency anemias
281		Other deficiency anemias
282		Hereditary hemolytic anemias
283		Acquired hemolytic anemias
284		Aplastic anemia
285		Other and unspecified anemias
286		Coagulation defects
287		Purpura and other hemorrhagic conditions
288		Diseases of white blood cells
289		Other diseases of blood and blood-forming organs
HIV infection
V08		Asymptomatic human immunodeficiency virus [HIV] infection status
042		Human immunodeficiency virus [HIV] disease
079.53		Human immunodeficiency virus, type 2 {HIV 2]
Pregnancy
630		Hydatidiform mole
631		Other abnormal product of conception
632		Missed abortion
633		Ectopic pregnancy
634		Spontaneuos abortion
635		Legally induced abortion
636		Illegally induced abortion
637		Unspecified abortion

## Sheet: Study Measures
Appendix. Study outcome measures and corresponding ICD-9-CM codes
ICD–9–CM Diagnosis Code		Disease
VTE
451	Phlebitis and thrombophlebitis
452	Portal vein thrombosis
453	Other venous embolism and thrombosis
415.1	Pulmonary embolism and infarction
Major Bleeds
286.5	Hemorrhagic disorder due to circulating anticoagulants
430	Subarachnoid hemorrhage
431	Intracerebral hemorrhage
432	Other and unspecified intracranial hemorrhage
432.0	Nontraumatic extradural hemorrhage
432.1	Subdural hemorrhage
432.9	Unspecified intracranial hemorrhage
459.0	Other disorders of circulatory system
578	Gastrointestinal hemorrhage
786.3	Hemoptysis
Thrombocytopenia
287.4	Secondary thrombocytopenia
287.5	Thrombocytopenia, unspecified
